# Supplementary material for: From Phytochemical Characterization to Energy Metabolism-Driven Molecular Responses: The Anticancer Potential of Lactarius deliciosus (L.) Gray in Breast Cancer Cells
Source: Nutrients. 2026 Mar 23;18(6):1008. doi: 10.3390/nu18061008 (PMC13029253; doi:10.3390/nu18061008)
Supplement: Supplementary file 1 [file nutrients-18-01008-s001.zip]

Archive with 1 entries (1 files):
- nutrients-4192882-supplementary.pdf
